# Supplementary material for: Table tennis and cognitive skills: A study on attention and decision making in sports science students
Source: PLoS One. 2026 Jul 8;21(7):e0353175. doi: 10.1371/journal.pone.0353175 (PMC13345294; doi:10.1371/journal.pone.0353175)
Supplement: S2 Dataset — (XLSX) [file pone.0353175.s002.xlsx]

## Sheet: S1_Dataset
Serial_Number	Group	Gender	Age	CP_Pre	CP_Post	Careful_decision_making_Pre	Careful_decision_making_Post
1	1	2	23	172	154	7	9
2	1	2	18	104	146	9	8
3	1	2	18	169	178	6	14
4	1	2	19	199	215	6	8
7	1	1	19	167	184	6	6
9	1	2	19	199	200	8	7
12	1	2	18	162	198	7	7
13	1	1	19	155	171	7	9
14	1	1	22	114	157	7	11
15	1	1	20	131	192	7	7
18	1	1	23	142	165	6	6
19	1	2	18	156	173	9	11
20	1	2	19	184	209	7	9
21	1	2	22	126	142	6	7
23	2	2	22	161	184	6	6
24	2	2	21	107	106	6	7
25	2	2	21	119	167	9	7
27	2	1	20	111	135	10	9
28	2	1	20	195	198	8	9
29	2	2	22	128	124	6	6
31	2	1	20	196	186	9	8
32	2	1	22	141	165	8	8
33	2	2	22	117	173	8	6
34	2	2	21	160	184	6	6
36	2	1	21	85	68	6	7
37	2	2	21	132	127	6	9
38	2	2	34	129	130	6	7
39	2	2	23	166	150	8	8
